# Supplementary material for: Reduced Risk of Progression from Non-Severe to Severe COVID-19 in Hospitalized Dialysis Patients by Full COVID-19 Vaccination
Source: J Clin Med. 2022 Oct 27;11(21):6348. doi: 10.3390/jcm11216348 (PMC9657170; doi:10.3390/jcm11216348)
Supplement: Supplementary file 1 [file jcm-11-06348-s001.zip]

Archive with 1 entries (1 files):
- jcm-1921430-supplementary.pptx
